# Supplementary material for: Cellulose binding and the timing of expression influence protein targeting to the double-layered cyst wall of Acanthamoeba
Source: mSphere. 2024 Aug 13;9(9):e00466-24. doi: 10.1128/msphere.00466-24 (PMC11423589; doi:10.1128/msphere.00466-24)
Supplement: File S2 — Promoter sequences and coding sequences used for making GFP-tagged proteins and MBP fusions. [file msphere.00466-24-s0002.xlsx]

## Sheet: Sheet1
S2 Table: List of sequences of the abundant cyst wall proteins used for expression in Acanthamoeba castellanii (Neff) and E. coli
A: List of promoter and amino acid sequnce used for expression of abundant cyst wall proteins in Acanthameoba castellanii (Neff)
Gene	Promoter	Protein Sequence
Jonah-1	CCCTCATTGCAATTTAAATGCCGTCTTAGGGGGAGGAGCACATGAGGGTGGCTTCGATCCCGTGGTGACTGAGTACTAGAGGCTCTGCGAGCAACACCTCCCAGCCCCACGAAAACCAAGGCCTGGTGCGTGGTCAGCCGCGAAAGAACGAAAGCGGGCGAGCGTTATAAGACCAAAAAACGTCAGCGAGATGACCAAATTGCTAGTTCACCCGAAAGACGCGCCCGCCTGATTGGCGAATGCCGCCACACCAGGGTGCGTTGTGTCTCCTTATGCCAACTGAGTGCCCACCAAACGATCCCCTACTGCTATGAGTGCTCTAGGCACATGGATCCACGACGTGCAGGAAAACTTCGGGATATGTCGCAGCCACGAGGTATCCGGTTCACGCTGGTGTGG…	MKTTYLLLALAALLFCAVVAASADDDDRRGSDMNHWDDDDEGHEWDNEWEDEEDGEGRGRGQWDDGREKCRTTTKKCRTTTKKCGTTTKHCPTTTTKRCGTTTKDCGTTTTKSCGTTTKDCGTTTMKPCTTTSKPVEKCDFAGRDNCLKASEDKFEECVDRKKCAFTVCELEAEEKFKKCLRGRDGRDGGRENPFEREGENDRQGNERFDQCKKEQLEDKKQCLIQRKASHAGCVAAKECRDFKCLAFIKDCKPCPTPAATTTTVRVTTHPPTVGSSCPAEDFFGPAADLNVLVTGSDKLIYDLDMVNGDVEGRVAVNGGFRVKSFGTAQAYSCPDTANYASMFNLIVNGKMDYSNGQLFCGSSISLSSMNDPSLRQKDFGATNARVAAGKTIKDVTGF…
Luke-2	GGGTCTAACACGTGCCATTGGCTCCCATTGGTCGGTGGCTTACGTGTTCGGCCAATTGTGTTTCAGCACTTTTTGTTCGACCAACGAAATTCACGGCTTCAAACTCAGTGGTGCGGTGATCTGCTTCAAGTGGTGTGCGGGGCGACACCAGCGCCTTGAGACCAAGGGTGAGCCATTACCGCGGTGCAGAACTGTTCACTTATAGCTCCGGTTGCACTCCACATGGTGGTCTGTGTCTATGGGCTTAACTGTTGCGGGGGTCGCAAGATCCCATTGTTCTGTTGGTGGTAGAGGGCCAGGGGTGCAACCAGTGCACTTTCTCTCGACTGGGCCACCTCACCTGTACCCGTCGACCACCTATAAATTGTTCACCACTCGCTCACTCCATTCTTCACTCAA…	MKLLFCLTVLAALIFSCASAQSCTASLNQTRQASWVDSEQFPRSLWTVEIRNTGQQAVTNVLLSIQGSINQIWEVVLVNDSLYRLPDWRLQVGGIPAGQSHVFGFIVNNNSTAAPVSLVSVQCGNVTVPSPSPSASASSVPSPSASASAAPSPSAGASPSSSPRPSPSGGCSLLASQVARSGAGGSWSDNSNRFQIYDITLNNNGASRLTQASLTIAIAADQAIAQFWNLERVDATNTFNIESFLLPAPGGSQSGLGYVLQTPLNSTSDGSSIGAVNFRC
Leo-A	CGAAACGGACAGTCTTGATCATCTCTGTTTATGTACAGCTCTACATAACATTTACATACAACATACATACTCGACAAACACATCAGTTGCTTGTTGTCTTACATTGTTGTTGGGCGTGTGGCAGGTCGACGATGAGTGGTGTACTTAGCATCATGTACATAACACAGCTAACCACAGGTATTGAACCTTCGCCCGCCCCACTTTCTACAATTCATGTTGTGGTGGCGTCGACCAGCGGAACTTCGCTGGTGTGGCGGTGGAGGTGCTGGGCTGGCGTTCCTGCACCCCGCCCCCCATGGCGAGCATCTCGTGAACCTTTCCAATCGCCCACCAGGCGCTTTATCCCAACAGAGCCCTTTCTCTGATTGGCCAGGGCTCACTACATAAACCAGAGCTCGG…	MNRFALCFFVVLCAASAAMGQRCPGSDFFPDQRGCCPVVVNSVPFYADAQGCFPRIISGVAFYADAGGCYPSSAGVYRSAGAVCPADRVCEPECPDMAIVVAEQQGGARLCANGFFSDVNGCCPRVLVDNVPSYRDAQGCYPISIASVIFYADVGRCYPNSSGVYRPAGAVCPAGQQCVVSCDRNYATS
laccase-1	ATCTGTTCCCACAACCTCTTGGCCAACACCGGGGACGTATTTGAGGGTGTGCTGTATGGTGCAGTGGTGGCACTCTAAGTATCGGCCCCGTTCCAGGCCTTGAGGTCCGCCAGTGCACAATTGGGGGTGTGCTGTGTTGTGGGCGCTCTAGGCGCGGCTTTTGTGCATATAACCGGTCCGCCAGCAGGACAGGCTCTGCTGCCCCAAAAAAACACGAGGGACTGTCGCGAGGGAGAGCTGGCCATGGCTATGCCTCGCTCTGGCTCGTGACTTGATGTCTGATTGGCGAGGGACAGGATCAAAAAGCCGGCGCCCGCCTCTCCATCTTATCATCACCAGCTACTCGAGCCAGGAACACCAACCACCAGCTCAGCAACAGGCTCTCTGGCCATCATCGTC…	MKPARILAILSVGMLFCAMCAMAQLPTSLNLTRWAQPLPKPHVFEPVKQTCDGDHYDITMGVVKHQFHPSLPVVDIYGYGGTYPGGTFEAVVNRPVHVTWRNSLPEKHILPTEPLEMEGMHMENPPDSAGVVHLHGALIDPKDDGFSMDWITRGQKIQYHYTNEQLPLTMWYHDHVMTRTRVNVYAGLAGFYLLRDEDEHELGLPKGRYEMPLIIQDKILPSTDGMPFYPFEWGAFDGDVPVVNGKAYPYFEVKARAYRFRFLNGCNSRFLRLTLPDGPTFWQIGSDGGFFNEPVRVKQLTMGPAERADVIIDFYGYEGETITLRNSAPVPFNGLPGGDAVEGFREVMQFRVRQDKGAKRPYCIPSLRGVAHLPPLPKLDDLPDGLVEKVRDLPMELVR…
Jonah-3-AmoebaDB	TTACATCTTCGTTTTGACAAGCTTCTACCGACATGTCGTCAAGGTTCATGCCCTCTTTCCATAGCCTGAGGAATGTGAGTTTTTACCTGCCAAAGGGTTGGTTTCCACACTAACCTCGTCATGGCACCTCTCTGACCTGTCTAGCCTGTTTTGCTTACAGTGCTTTGGCCGAAACCAGAGAATTTCGGCCACCCTGGCCGGGTGGCTGGCTTGGAGTTCGGCCTCATTGGTCTGGTGCGCTTACAGGCCGCACGATCTCCCTCTACAGGTGGGTACTCTCTTTCACGCCCCTTCTGCCTTTCGGCAAGCCCGTACGCCGGCGATAAAGGGGACAGGGCTGACTGACTCCAATCTCAGGAGGGAAGTGGCCGAAATGTGGGCCGCCACTGGACCTAATTG…	MSRSRHRVSAPFWGMLLLFSLAALACTCPVAQRSAEPVGLSVGLGVGQSLALALGRGLRFGFGFYSALCFGFRIGQQAAVAFCIRVGFAGRQQVPFAFGIGLSLALAFCVGFGFGFRFRFGVGVAEQVGLAVSVGFGFAEQVSLALCFGIGVGIGLAIAHGFTVGIGLAIAHGRNCTTALFNGAQSFDTFLFGSATIQNGQFGGRVAISGNANLTQFGIANALPCTNADARNFNLIVNGNLTSVNGQVACGSALVTGTVVSAPNFRQEAQGAGVVSGSASMAAVDFDQSFSSLLFTNQQICSLTCKQAAITGSGAVTFDFDNTTNVYCLNAADASRATSFRFTNFPVDFAGALAINILGSAGETVTLSNAATNLGNVKPTQIVWNVCNGLNVRLSAFTL…
Jonah-3(c)	TTACATCTTCGTTTTGACAAGCTTCTACCGACATGTCGTCAAGGTTCATGCCCTCTTTCCATAGCCTGAGGAATGTGAGTTTTTACCTGCCAAAGGGTTGGTTTCCACACTAACCTCGTCATGGCACCTCTCTGACCTGTCTAGCCTGTTTTGCTTACAGTGCTTTGGCCGAAACCAGAGAATTTCGGCCACCCTGGCCGGGTGGCTGGCTTGGAGTTCGGCCTCATTGGTCTGGTGCGCTTACAGGCCGCACGATCTCCCTCTACAGGTGGGTACTCTCTTTCACGCCCCTTCTGCCTTTCGGCAAGCCCGTACGCCGGCGATAAAGGGGACAGGGCTGACTGACTCCAATCTCAGGAGGGAAGTGGCCGAAATGTGGGCCGCCACTGGACCTAATTG…	MMSRSRHRVSAPFWGMLLLFSLAALASAQSPSAALNPSASASASASASRSPSPSAAASASASASTVPSASASASASRLPSPSASASASPAASRSPSPSASASASPSPSVSASASASASASASASPSRSASPSVSASGSPSRSASPSASASASASASPSASASPSPTVVGSPVIGPGNCTTALFNGAQSFDTFLFGSATIQNGQFGGRVAISGNANLTQFGIANALPCTNADARNFNLIVNGNLTSVNGQVACGSALVTGTVVSAPNFRQEAQGAGVVSGSASMAAVDFDQSFSSLLFTNQQICSLTCKQAAITGSGAVTFDFDNTTNVYCLNAADASRATSFRFTNFPVDFAGALAINILGSAGETVTLSNAATNLGNVKPTQIVWNVCNGLNVRLSAF…
Leo-S-AmoebaDB	GTGGGCGTTGAACCTGAGACCCGCCGCGGCCGCCTGGCCTCACTCACCCGCCATGCCCTGACCCGCGCCCAGTGTTTACAGGCCCTGGTCAACGAACGAAGAATTTACGGGAGATGAGCTTGGCCGTGGTCCGCACAGCTTGTACAACGCCCGCACAACCTCGGTACTCGCCCGCACCTCGGCCCGGTGGCCCAACCACCATTTCGCTGCCCTTTGTTGTGCGTACTTCTTACTCACCCCGGCTCATGGGCGGTGGTGCGGTGCAGTCCCTTTCGAGCGAAACGCTTTCCATTCCCGGTGGCGCTCTATTGGACGCGCCGATGGCAGACGAGGGCTGCCATTGGCCCGCGACCCGCATAAAATGGCCGAGGCCGGGCTCGAGTTGGTCATTCGATCGCA…	MASTKFFLFLAAAVVAVIASATAQGGPCPGGFWPDGSGCCPLIIKGSPFYRDQNNQCYPRQIGSSIFYADSNGCYVSAGESCPSDQKCQSMCVKPGGSSSTTTKSRTTTHKQSTTTQERTTTPRRTTTRQQTTTPQETTTTQQQTTTQQQTTTQQQTTTQQQTTTQQQTTTPRETTTTKEVTTTKQQTTTPRETTTTKQQTTTPRETTTTQQETTTTKQQTTTPRETTTTKQQTTTPRETTTTQQETTTTKQQTTTPRETTTTTEECPKETTTTKRHTTTPRETTTTKQQTTTQQETTTTKQQTTTPRETTTTQQETTTTKQQTTPRETTTTKEMTTTPRETTTTKQETTTTKQQTTTPQETTTTKQQTTTPRETTTTQQETTTTKQQTTTPRETTTTQ…
Leo-S(c)	GTGGGCGTTGAACCTGAGACCCGCCGCGGCCGCCTGGCCTCACTCACCCGCCATGCCCTGACCCGCGCCCAGTGTTTACAGGCCCTGGTCAACGAACGAAGAATTTACGGGAGATGAGCTTGGCCGTGGTCCGCACAGCTTGTACAACGCCCGCACAACCTCGGTACTCGCCCGCACCTCGGCCCGGTGGCCCAACCACCATTTCGCTGCCCTTTGTTGTGCGTACTTCTTACTCACCCCGGCTCATGGGCGGTGGTGCGGTGCAGTCCCTTTCGAGCGAAACGCTTTCCATTCCCGGTGGCGCTCTATTGGACGCGCCGATGGCAGACGAGGGCTGCCATTGGCCCGCGACCCGCATAAAATGGCCGAGGCCGGGCTCGAGTTGGTCATTCGATCGCA…	MASTKFFLFLAAAVVAVIASATAQGGPCPGGFWPDGSGCCPLIIKGSPFYRDQNNQCYPRQIGSSIFYADSNGCYPDANGRYVSAGESCPSDQKCQSMCVKPGGSSSTTTKSRTTTHKQSTTTQERTTTPRRTTTRQQTTTPQETTTTQQQTTTQQQTTTQQQTTTQQQTTTQQQTTTPRETTTTKEVTTTKQQTTTPRETTTTKQQTTTPRETTTTQQETTTTKQQTTTPRETTTTKQQTTTPRETTTTQQETTTTKQQTTTPRETTTTTEECPKETTTTKRHTTTPRETTTTKQQTTTQQETTTTKQQTTTPRETTTTQQETTTTKQQTTPRETTTTKEMTTTPRETTTTKQETTTTKQQTTTPQETTTTKQQTTTPRETTTTQQETTTTKQQTTTP…
Luke-2 (Ala mutant)	GGGTCTAACACGTGCCATTGGCTCCCATTGGTCGGTGGCTTACGTGTTCGGCCAATTGTGTTTCAGCACTTTTTGTTCGACCAACGAAATTCACGGCTTCAAACTCAGTGGTGCGGTGATCTGCTTCAAGTGGTGTGCGGGGCGACACCAGCGCCTTGAGACCAAGGGTGAGCCATTACCGCGGTGCAGAACTGTTCACTTATAGCTCCGGTTGCACTCCACATGGTGGTCTGTGTCTATGGGCTTAACTGTTGCGGGGGTCGCAAGATCCCATTGTTCTGTTGGTGGTAGAGGGCCAGGGGTGCAACCAGTGCACTTTCTCTCGACTGGGCCACCTCACCTGTACCCGTCGACCACCTATAAATTGTTCACCACTCGCTCACTCCATTCTTCACTCAA…	MKLLFCLTVLAALIFSCASAQSCTASLNQTRQASAVDSEQFPRSLWTVEIRNTGQQAVTNVLLSIQGSINQIAEVVLVNDSLYRLPDARLQVGGIPAGQSHVFGFIVNNNSTAAPVSLVSVQCGNVTVPSPSPSASASSVPSPSASASAAPSPSAGASPSSSPRPSPSGGCSLLASQVARSGAGGSASDNSNRFQIYDITLNNNGASRLTQASLTIAIAADQAIAQFANLERVDATNTFNIESALLPAPGGSQSGLGYVLQTPLNSTSDGSSIGAVNFRC
Leo-A (Ala mutant)	CGAAACGGACAGTCTTGATCATCTCTGTTTATGTACAGCTCTACATAACATTTACATACAACATACATACTCGACAAACACATCAGTTGCTTGTTGTCTTACATTGTTGTTGGGCGTGTGGCAGGTCGACGATGAGTGGTGTACTTAGCATCATGTACATAACACAGCTAACCACAGGTATTGAACCTTCGCCCGCCCCACTTTCTACAATTCATGTTGTGGTGGCGTCGACCAGCGGAACTTCGCTGGTGTGGCGGTGGAGGTGCTGGGCTGGCGTTCCTGCACCCCGCCCCCCATGGCGAGCATCTCGTGAACCTTTCCAATCGCCCACCAGGCGCTTTATCCCAACAGAGCCCTTTCTCTGATTGGCCAGGGCTCACTACATAAACCAGAGCTCGG…	MNRFALCFFVVLCAASAAMGQRCPGSDFAPDQRGCCPVVVNSVPFAADAQGCFPRIISGVAFAADAGGCYPSSAGVARSAGAVCPADRVCEPECPDMAIVVAEQQGGARLCANGFASDVNGCCPRVLVDNVPSARDAQGCYPISIASVIFAADVGRCYPNSSGVARPAGAVCPAGQQCVVSCDRNYATS
EhCBM55		MSLLALIYLIYMANAHNCEGLSNGFYCIDNKNYLWCYGRTEGTPGKCIGETVCKCGRTQYNPCVWNFLDLPDCEKKPGDFFEKSPDS
B: List of amino acid sequnce used for expression of abundant cyst wall proteins in E. coli as MBP-fusion
Gene	Protein Sequence
Jonah-1	VGSSCPAEDFFGPAADLNVLVTGSDKLIYDLDMVNGDVEGRVAVNGGFRVKSFGTAQAYSCPDTANYASMFNLIVNGKMDYSNGQLFCGSSISLSSMNDPSLRQKDFGATNARVAAGKTIKDVTGFDFVATAGYLQGVSNYFSKYAPGTHSHFRVTEVSPADVNKLNIEGGDYVQVINIKGSGDINFSNFEIPTALNPSQVIYNVVGNNNIKISGFGLKGHLLALNSDVVLENGHVAGNVYVRSLVGQGSGQVNLAPCP
Luke-2	QSCTASLNQTRQASWVDSEQFPRSLWTVEIRNTGQQAVTNVLLSIQGSINQIWEVVLVNDSLYRLPDWRLQVGGIPAGQSHVFGFIVNNNSTAAPVSLVSVQCGNVTVPSPSPSASASSVPSPSASASAAPSPSAGASPSSSPRPSPSGGCSLLASQVARSGAGGSWSDNSNRFQIYDITLNNNGASRLTQASLTIAIAADQAIAQFWNLERVDATNTFNIESFLLPAPGGSQSGLGYVLQTPLNSTSDGSSIGAVNFRC
Leo-A	CPGSDFFPDQRGCCPVVVNSVPFYADAQGCFPRIISGVAFYADAGGCYPSSAGVYRSAGAVCPADRVCEPECPDMAIVVAEQQGGARLCANGFFSDVNGCCPRVLVDNVPSYRDAQGCYPISIASVIFYADVGRCYPNSSGVYRPAGAVCPAGQQCVVSCDRNYATS
laccase-1	VKQTCDGDHYDITMGVVKHQFHPSLPVVDIYGYGGTYPGGTFEAVVNRPVHVTWRNSLPEKHILPTEPLEMEGMHMENPPDSAGVVHLHGALIDPKDDGFSMDWITRGQKIQYHYTNEQLPLTMWYHDHVMTRTRVNVYAGLAGFYLLRDE
Luke-2 (Ala mutant)	QSCTASLNQTRQASAVDSEQFPRSLWTVEIRNTGQQAVTNVLLSIQGSINQIAEVVLVNDSLYRLPDARLQVGGIPAGQSHVFGFIVNNNSTAAPVSLVSVQCGNVTVPSPSPSASASSVPSPSASASAAPSPSAGASPSSSPRPSPSGGCSLLASQVARSGAGGSASDNSNRFQIYDITLNNNGASRLTQASLTIAIAADQAIAQFANLERVDATNTFNIESALLPAPGGSQSGLGYVLQTPLNSTSDGSSIGAVNFRC
Leo-A (Ala mutant)	QRCPGSDFAPDQRGCCPVVVNSVPFAADAQGCFPRIISGVAFAADAGGCYPSSAGVARSAGAVCPADRVCEPECPDMAIVVAEQQGGARLCANGFASDVNGCCPRVLVDNVPSARDAQGCYPISIASVIFAADVGRCYPNSSGVARPAGAVCPAGQQCVVSCDRNYA
corrected sequences are underlined and alanine mutations are marked in red
